# Supplementary material for: Acute Effects of Cannabis and THC Oils on Cardiovascular Hemodynamics and Muscle Electrical Activity in Healthy Individuals: A Controlled Clinical Crossover Trial Protocol
Source: J Clin Med. 2025 Oct 24;14(21):7531. doi: 10.3390/jcm14217531 (PMC12608809; doi:10.3390/jcm14217531)
Supplement: Supplementary file 1 [file jcm-14-07531-s001.zip]

Archive with 1 entries (1 files):
- jcm-3808412-supplementary.pdf
